# Supplementary material for: Modelling the Pleistocene colonisation of Eastern Mediterranean islandscapes
Source: PLoS One. 2021 Oct 27;16(10):e0258370. doi: 10.1371/journal.pone.0258370 (PMC8550414; doi:10.1371/journal.pone.0258370)
Supplement: S1 Table — (XLSX) [file pone.0258370.s001.xlsx]

## Sheet: Excel
Site	Location	Type	Period	References
Plakias	Greece	open air	Middle Pleistocene	Galanidou 2014
Gavdos	Greece	open air	Middle Pleistocene	Galanidou 2014
Lakonis	Greece	cave /rockshelter	Late Pleistocene	Galanidou 2014
Franchthi cave	Greece	cave /rockshelter	Late Pleistocene	Galanidou 2014
Kephalari	Greece	cave /rockshelter	Late Pleistocene	Galanidou 2014
Kalamakia	Greece	cave /rockshelter	Late Pleistocene	Galanidou 2014
Kolominitsa cave	Greece	cave /rockshelter	Late Pleistocene	Galanidou 2014
Melitzia cave	Greece	cave /rockshelter	Late Pleistocene	Galanidou 2014
Eleochori	Greece	open air	Late Pleistocene	Galanidou 2014
West Elis	Greece	open air	Late Pleistocene	Galanidou 2014
West Elis	Greece	open air	Late Pleistocene	Galanidou 2014
West Elis	Greece	open air	Late Pleistocene	Galanidou 2014
West Elis	Greece	open air	Late Pleistocene	Galanidou 2014
Schisto cave	Greece	cave /rockshelter	Late Pleistocene	Galanidou 2014
Seidi	Greece	cave /rockshelter	Late Pleistocene	Galanidou 2014
Lemnos	Greece	open air	Late Pleistocene	Galanidou 2014
Kastoria Lake Basin	Greece	open air	Late Pleistocene	Galanidou 2014
Samarina	Greece	open air	Late Pleistocene	Galanidou 2014
Myrmigiares	Greece	open air	Late Pleistocene	Galanidou 2014
Oraeokastro	Greece	open air	Late Pleistocene	Galanidou 2014
Boila	Greece	cave /rockshelter	Late Pleistocene	Galanidou 2014
Klithi	Greece	cave /rockshelter	Late Pleistocene	Galanidou 2014
Megalakkos	Greece	cave /rockshelter	Late Pleistocene	Galanidou 2014
Kipi	Greece	cave /rockshelter	Late Pleistocene	Galanidou 2014
Derveni	Greece	open air	Late Pleistocene	Galanidou 2014
Riachovo	Greece	open air	Late Pleistocene	Galanidou 2014
Kastritsa	Greece	cave /rockshelter	Late Pleistocene	Galanidou 2014
Theopetra cave	Greece	cave /rockshelter	Late Pleistocene	Galanidou 2014
Ampelotopos	Greece	open air	Late Pleistocene	Galanidou 2014
Voulista	Greece	open air	Late Pleistocene	Galanidou 2014
Asprochaliko	Greece	cave /rockshelter	Late Pleistocene	Galanidou 2014
Plastiras Lake	Greece	open air	Late Pleistocene	Galanidou 2014
Molondra Parapotamou	Greece	open air	Late Pleistocene	Galanidou 2014
Mesovouni	Greece	open air	Late Pleistocene	Galanidou 2014
Eleftherochori	Greece	open air	Late Pleistocene	Galanidou 2014
Megalo Karvounari	Greece	open air	Late Pleistocene	Galanidou 2014
Tsouknida	Greece	open air	Late Pleistocene	Galanidou 2014
Grava	Greece	cave /rockshelter	Late Pleistocene	Galanidou 2014
Morfi	Greece	open air	Late Pleistocene	Galanidou 2014
Spilaion	Greece	open air	Late Pleistocene	Galanidou 2014
Kokkinopilos	Greece	open air	Late Pleistocene	Galanidou 2014
Loutsa	Greece	open air	Late Pleistocene	Galanidou 2014
Lefkas	Greece	open air	Late Pleistocene	Galanidou 2014
Meganisi	Greece	open air	Late Pleistocene	Galanidou 2014
Kythros	Greece	open air	Late Pleistocene	Galanidou 2014
Stelida	Greece	open air	Late Pleistocene	Galanidou 2014
Triadon Bay	Greece	open air	Middle Pleistocene	Galanidou 2014
Megalopoli	Greece	open air	Middle Pleistocene	Galanidou 2014
Nea Artaki	Greece	open air	Middle Pleistocene	Galanidou 2014
Lisvori	Greece	open air	Middle Pleistocene	Galanidou 2014
Petralona cave	Greece	cave /rockshelter	Middle Pleistocene	Galanidou 2014
Rodia	Greece	open air	Middle Pleistocene	Galanidou 2014
Paleokastro	Greece	open air	Middle Pleistocene	Galanidou 2014
Kokkinopilos	Greece	open air	Middle Pleistocene	Galanidou 2014
Kleisoura	Greece	cave /rockshelter	Late Pleistocene	Galanidou 2014
Shanidar Cave	Iraqi Kurdistan	cave /rockshelter	Late Pleistocene	Pomeroy et al. 2020
Ma'ayan Barukh	Israel	open air	Middle Pleistocene	Rabinovich et al. 2012
Gesher Benot-Ya'akov	Israel	open air	Middle Pleistocene	Rabinovich et al. 2012
Ubeidiya	Israel	open air	Middle Pleistocene	Rabinovich et al. 2012
Evron Quarry	Israel	open air	Middle Pleistocene	Rabinovich et al. 2012
Tabun	Israel	cave /rockshelter	Middle Pleistocene	Belfen-Cohen and Goring-Morris 2003
Holon	Israel	open air	Middle Pleistocene	Rabinovich et al. 2012
Revadim Quarry	Israel	open air	Middle Pleistocene	Rabinovich et al. 2012
Be'eri	Israel	open air	Middle Pleistocene	Rabinovich et al. 2012
Hayonim	Israel	cave /rockshelter	Middle Pleistocene	Belfen-Cohen and Goring-Morris 2003
Qafzeh	Israel	cave /rockshelter	Late Pleistocene	Kadowaki et al. 2015
Nesher Ramla	Israel	open air	Middle Pleistocene	Zaidner et al. 2018
Manot Cave	Israel	cave /rockshelter	Late Pleistocene	Alex et al. 2017
Misliya cave	Israel	cave /rockshelter	Middle Pleistocene	Stiner et al. 2009
Farah II	Israel	open air	Late Pleistocene	Belfen-Cohen and Goring-Morris 2003
Rosh Ein Mor	Israel	open air	Middle Pleistocene	Belfen-Cohen and Goring-Morris 2003
Ain Aqev/Nahal Aqev	Israel	open air	Late Pleistocene	Belfen-Cohen and Goring-Morris 2003
Emireh	Israel	cave /rockshelter	Late Pleistocene	Belfen-Cohen and Goring-Morris 2003
Amud	Israel	cave /rockshelter	Late Pleistocene	Belfen-Cohen and Goring-Morris 2003
Zuttiyeh	Israel	cave /rockshelter	Middle Pleistocene	Belfen-Cohen and Goring-Morris 2003
Geula	Israel	cave /rockshelter	Late Pleistocene	Belfen-Cohen and Goring-Morris 2003
Sefunim	Israel	cave /rockshelter	Late Pleistocene	Belfen-Cohen and Goring-Morris 2003
El-Wad, Skhul	Israel	cave /rockshelter	Late Pleistocene	Belfen-Cohen and Goring-Morris 2003
Kebara	Israel	cave /rockshelter	Late Pleistocene	Kadowaki et al. 2015
Nahal Nizzana XIII	Israel	open air	Late Pleistocene	Kadowaki et al. 2015
Qesem	Israel	cave /rockshelter	Middle Pleistocene	Horwitz et al. 2011
Ohalo II	Israel	open air	Late Pleistocene	Stiner et al. 2009
Ain Difla	Jordan	cave /rockshelter	Late Pleistocene	Belfen-Cohen and Goring-Morris 2003
Tor Faraj	Jordan	cave /rockshelter	Late Pleistocene	Belfen-Cohen and Goring-Morris 2003
Tor Sabiha	Jordan	cave /rockshelter	Late Pleistocene	Belfen-Cohen and Goring-Morris 2003
Tor Aeid and Tor Hamar	Jordan	cave /rockshelter	Late Pleistocene	Kadowaki et al. 2015
Ras el Kelb	Lebanon	cave /rockshelter	Late Pleistocene	Belfen-Cohen and Goring-Morris 2003
Keoué	Lebanon	cave /rockshelter	Late Pleistocene	Belfen-Cohen and Goring-Morris 2003
Masloukh	Lebanon	cave /rockshelter	Late Pleistocene	Belfen-Cohen and Goring-Morris 2003
Ksar Akil	Lebanon	cave /rockshelter	Late Pleistocene	Kadowaki et al. 2015
Nahr Ibrahim	Lebanon	cave /rockshelter	Late Pleistocene	Belfen-Cohen and Goring-Morris 2003
Naame	Lebanon	open air	Late Pleistocene	Belfen-Cohen and Goring-Morris 2003
Adlun/Bezez/Abri Zumoffen	Lebanon	cave /rockshelter	Late Pleistocene	Belfen-Cohen and Goring-Morris 2003
Ein Qadis	Sinai (Egypt)	open air	Late Pleistocene	Kadowaki et al. 2015
Lagama V and VII	Sinai (Egypt)	open air	Late Pleistocene	Kadowaki et al. 2015
Abu Noshra I and II	Sinai (Egypt)	open air	Late Pleistocene	Kadowaki et al. 2015
Latamne	Syria	open air	Middle Pleistocene	Rabinovich et al. 2012
Dederiyeh	Syria	cave /rockshelter	Late Pleistocene	Belfen-Cohen and Goring-Morris 2003
El Kowm/Umm el Tlel	Syria	open air	Middle Pleistocene	Belfen-Cohen and Goring-Morris 2003
Jerf Ajla	Syria	cave /rockshelter	Late Pleistocene	Belfen-Cohen and Goring-Morris 2003
Douara	Syria	cave /rockshelter	Middle Pleistocene	Belfen-Cohen and Goring-Morris 2003
Yabrud II	Syria	cave /rockshelter	Late Pleistocene	Belfen-Cohen and Goring-Morris 2003
Quneitra	Syria	open air	Late Pleistocene	Belfen-Cohen and Goring-Morris 2003
Wadi Kharar 16R	Syria	open air	Late Pleistocene	Kadowaki et al. 2015
Senkoy	Turkey	open air	Middle Pleistocene	Dinçer 2016
Dülük	Turkey	open air	Middle Pleistocene	Dinçer 2016
Şehremuz	Turkey	open air	Middle Pleistocene	Dinçer 2016
Helale	Turkey	open air	Middle Pleistocene	Dinçer 2016
Aktaş, Eşkini Sefine, Madler	Turkey	open air	Middle Pleistocene	Dinçer 2016
Gez Alani	Turkey	open air	Middle Pleistocene	Dinçer 2016
Göllüdağ, KD3	Turkey	open air	Middle Pleistocene	Dinçer 2016
Dursunlu	Turkey	open air	Middle Pleistocene	Dinçer 2016
Karain	Turkey	cave /rockshelter	Middle Pleistocene	Dinçer 2016
Öküzini	Turkey	cave /rockshelter	Late Pleistocene	Otte et al. 2003
Menekşe Kayalar	Turkey	open air (isolate find)	Middle Pleistocene	Dinçer 2016
Kuzfindik	Turkey	open air (isolate find)	Middle Pleistocene	Dinçer 2016
Belentepe	Turkey	open air?	Middle Pleistocene	Dinçer 2016
Bozyer	Turkey	open air	Middle Pleistocene	Dinçer 2016
Kocabaş	Turkey	open air (isolate find)	Middle Pleistocene	Dinçer 2016
Yatak, Balitepe, Kuştepe, Akçeşme	Turkey	open air	Middle Pleistocene	Dinçer 2016
Yarimburgaz, Göksu, Eskice Sirti	Turkey	cave/rockshelter, E.S.is open air	Middle Pleistocene	Dinçer 2016
Üçağizli	Turkey	cave /rockshelter	Late Pleistocene	Kadowaki et al. 2015

## Sheet: Sheet1
	Hayonim	Middle Pleistocene		707372	3.64446e+06	32°55'7.38" N 35°13'3.45" E
	Tabun	Middle Pleistocene		680940	3.6032e+06
	Qafzeh	Late Pleistocene		32.7056° N, 35.2764° E
	Ras el Kelb	Late Pleistocene		33°55′7″N 35°35′9.9″E
	Nesher Ramla	Middle Pleistocene	Israel open air	31.917071°	34.895515°	approximate
	Manot Cave	Late Pleistocene		33°02′06″N 35°11′36″E﻿ / ﻿33.03500°N 35.19333°E
	Shanidar Cave			36.8317° N, 44.2210° E
	Misliya cave	Middle Pleistocene	MIS6	32.7413°N 34.9724°E
	Qesem	Middle Pleistocene		36S 686814.25358746 3554344.6778563
	Ohalo II	Late Pleistocene		32.722093°N 35.572143°E

## Sheet: Sheet2
			n	e	utm easting	utm northing	utm zone
Qafzeh			32.7056°	35.2764°	713379	3.62094e+06	36S
Ras el Kelb	33°55′7	35°35′9.9″	33.9186	35.5861	739080	3.75614e+06	36S
Nesher Ramla			31.917071°	34.895515°	679217	3.53281e+06	36R
Manot Cave			﻿33.03500°	35.19333°	704831	3.6573e+06	36S
Shanidar Cave			36.8317°	44.2210°	430535	4.07649e+06	38S
Misliya cave			32.7413°	34.9724°	684804	3.62433e+06	36S
Qesem					686814	3.55434e+06
Ohalo II					741063	3623405
			36S				36S
			32.722093°	35.5721			36S
	Qafzeh	Late Pleistocene		32.7056° N, 35.2764° E
	Ras el Kelb	Late Pleistocene		33°55′7″N 35°35′9.9″E
	Nesher Ramla	Middle Pleistocene	Israel open air	31.917071°	34.895515°	approximate
	Manot Cave	Late Pleistocene		33°02′06″N 35°11′36″E﻿ / ﻿33.03500°N 35.19333°E
	Shanidar Cave			36.8317° N, 44.2210° E
	Misliya cave	Middle Pleistocene	MIS6	32.7413°N 34.9724°E
			37.0892° N,	30.5757° E
32.5584° N, 34.9369° E
